# Supplementary material for: Quality Evaluation of Dietary Supplements for Weight Loss Based on Garcinia cambogia
Source: Nutrients. 2022 Jul 27;14(15):3077. doi: 10.3390/nu14153077 (PMC9332841; doi:10.3390/nu14153077)
Supplement: Supplementary file 1 [file nutrients-14-03077-s001.zip]

Archive with 1 entries (1 files):
- nutrients-1807929-supplementary.pdf
